# Supplementary material for: Patient-derived pediatric brain tumor orthotopic xenografts and tumor organoids faithfully recapitulate primary tumors
Source: Sci Adv. 2026 Apr 15;12(16):eaea4966. doi: 10.1126/sciadv.aea4966 (PMC13235006; doi:10.1126/sciadv.aea4966)
Supplement: Supplementary file 2 — Tables S1 to S4, S6 to S8 [file sciadv.aea4966_tables_s1_to_s4_s6_to_s8.zip]

Archive with 7 entries (7 files):
- aea4966_table_st1.xlsx
- aea4966_table_st2.xlsx
- aea4966_table_st3.xlsx
- aea4966_table_st4.xlsx
- aea4966_table_st6.xlsx
- aea4966_table_st7.xlsx
- aea4966_table_st8.xlsx
