# Supplementary material for: Patient-derived pediatric brain tumor orthotopic xenografts and tumor organoids faithfully recapitulate primary tumors
Source: Sci Adv. 2026 Apr 15;12(16):eaea4966. doi: 10.1126/sciadv.aea4966 (PMC13235006; doi:10.1126/sciadv.aea4966)
Supplement: Supplementary file 2 — Tables S1 to S4, S6 to S8 [file sciadv.aea4966_tables_s1_to_s4_s6_to_s8.zip › aea4966_table_st1.xlsx]

## Sheet: Sheet1
Supplementary Table ST1
SampleID	CompBioID	Sampletype	Cohort	SJ Patient Tumor Classification	Sample Classification	MNP12.5-8 Classification >= 0.90	PDOX Passage Analysed	EPIC Methylation Array	RNA Sequencing	Whole Exome Sequencing (WES)	Whole Genome Sequencing (WGS)	single cell RNA sequencing
COGEPD059007_PDOX	SJEPD059007_X1	PDOX	unpublished_PDOX	Not Available	EPN PFA-1	EPN PFA1	Passage 2	TRUE	TRUE	TRUE	TRUE	FALSE
COGEPD093838_PDOX	SJHGG093838_X1	PDOX	unpublished_PDOX	Not Available	EPN ZFTA fusion-a	EPN ZFTA fusion-a	Passage 1	TRUE	FALSE	FALSE	FALSE	FALSE
COGMB055618_PDOX	SJMB055618_X2	PDOX	unpublished_PDOX	Not Available	MB SHH-4	MB SHH	Passage 1	TRUE	FALSE	TRUE	TRUE	FALSE
COGMB055618_PDOX	SJMB055618_X1	PDOX	unpublished_PDOX	Not Available	MB SHH-4	MB SHH	Passage 1	TRUE	TRUE	FALSE	FALSE	FALSE
COGNBL055619_PDOX	SJMB055619_X2	PDOX	unpublished_PDOX	Not Available	NBL FOXR2	NBL FOXR2	Passage 1	TRUE	FALSE	TRUE	TRUE	FALSE
COGNBL055619_PDOX	SJMB055619_X1	PDOX	unpublished_PDOX	Not Available	NBL FOXR2	NBL FOXR2	Passage 1	TRUE	TRUE	FALSE	FALSE	FALSE
SJATRT030443_Germline	SJBT030443_G1	Germline	matching_germline	ATRT MYC	--	--		FALSE	FALSE	TRUE	TRUE	FALSE
SJATRT030443_PDOX	SJATRT030443_X1	PDOX	unpublished_PDOX	ATRT MYC	ATRT MYC	ATRT MYC	Passage 1	TRUE	TRUE	TRUE	FALSE	FALSE
SJATRT030443_PDOX	SJATRT030443_X2	PDOX	unpublished_PDOX	ATRT MYC	ATRT MYC	ATRT MYC	Passage 1	TRUE	TRUE	FALSE	TRUE	FALSE
SJATRT030443_Source	SJBT030443_D1	Source	matching_source_tumor	ATRT MYC	ATRT MYC	--		FALSE	TRUE	TRUE	FALSE	FALSE
SJATRT030997_Germline	SJBT030997_G1	Germline	matching_germline	ATRT SHH	--	--		FALSE	FALSE	TRUE	TRUE	FALSE
SJATRT030997_PDOX	SJMB062377_X1	PDOX	previously_published_PDOX	ATRT SHH	ATRT MYC	ATRT MYC	Passage 2	TRUE	TRUE	TRUE	TRUE	FALSE
SJATRT030997_Source	SJBT030997_D1	Source	matching_source_tumor	ATRT SHH	ATRT SHH	--		FALSE	FALSE	TRUE	TRUE	FALSE
SJATRT030997_TO	SJATRT030997_O1	TO	previously_published_TO	ATRT SHH	ATRT MYC	Not Determined		TRUE	TRUE	TRUE	TRUE	FALSE
SJATRT030997_TOX	SJATRT030997_X26	TOX	unpublished_TOX	ATRT SHH	ATRT MYC	ATRT MYC		TRUE	TRUE	FALSE	TRUE	FALSE
SJATRT031880_PDOX	SJATRT031880_X1	PDOX	unpublished_PDOX	ATRT MYC	ATRT MYC	ATRT MYC	Passage 1	TRUE	TRUE	TRUE	FALSE	FALSE
SJATRT031880_PDOX	SJATRT031880_X2	PDOX	unpublished_PDOX	ATRT MYC	ATRT MYC	ATRT MYC	Passage 1	TRUE	FALSE	FALSE	TRUE	FALSE
SJATRT032346_Germline	SJBT032346_G1	Germline	matching_germline	ATRT SHH	--	--		FALSE	FALSE	TRUE	TRUE	FALSE
SJATRT032346_PDOX	SJATRT032346_X1	PDOX	unpublished_PDOX	ATRT SHH	ATRT SHH	ATRT SHH	Passage 2	TRUE	TRUE	TRUE	TRUE	FALSE
SJATRT032346_Source	SJBT032346_D1	Source	matching_source_tumor	ATRT SHH	ATRT SHH	--		FALSE	FALSE	TRUE	TRUE	FALSE
SJATRT034110_PDOX	SJATRT034110_X1	PDOX	unpublished_PDOX	ATRT SHH	ATRT MYC	ATRT	Passage 1	TRUE	TRUE	FALSE	TRUE	FALSE
SJATRT034110_TO	SJATRT034110_O1	TO	unpublished_TO	ATRT SHH	ATRT MYC	ATRT		TRUE	FALSE	FALSE	TRUE	FALSE
SJATRT034110_TOX	SJATRT034110_X3	TOX	unpublished_TOX	ATRT SHH	ATRT MYC	ATRT MYC		TRUE	TRUE	FALSE	TRUE	FALSE
SJATRT034656_PDOX	SJATRT034656_X1	PDOX	unpublished_PDOX	ATRT SHH	ATRT MYC	ATRT MYC	Passage 1	TRUE	TRUE	FALSE	TRUE	FALSE
SJATRT034656_TO	SJATRT034656_O1	TO	unpublished_TO	ATRT SHH	ATRT SHH	ATRT		TRUE	FALSE	FALSE	TRUE	FALSE
SJATRT041800_Germline	SJATRT041800_G1	Germline	matching_germline	ATRT SHH	--	--		FALSE	FALSE	TRUE	FALSE	FALSE
SJATRT041800_PDOX	SJATRT041800_X1	PDOX	previously_published_PDOX	ATRT SHH	ATRT SHH	ATRT	Passage 3	TRUE	TRUE	TRUE	TRUE	TRUE
SJATRT041800_Source	SJATRT041800_D1	Source	matching_source_tumor	ATRT SHH	ATRT SHH	--		FALSE	FALSE	TRUE	FALSE	FALSE
SJATRT041800_TO	SJATRT041800_O1	TO	previously_published_TO	ATRT SHH	ATRT SHH	Not Determined		TRUE	TRUE	TRUE	TRUE	TRUE
SJATRT041800_TOX	SJATRT041800_X12	TOX	unpublished_TOX	ATRT SHH	ATRT SHH	ATRT		TRUE	TRUE	TRUE	TRUE	TRUE
SJATRT096759_PDOX1	SJATRT096759_X3	PDOX	unpublished_PDOX	Not Available	ATRT SHH	ATRT SHH	Passage 1	TRUE	FALSE	FALSE	TRUE	FALSE
SJATRT096759_PDOX1	SJATRT096759_X5	PDOX	unpublished_PDOX	Not Available	ATRT SHH	ATRT SHH	Passage 1	FALSE	TRUE	FALSE	FALSE	FALSE
SJATRT096759_PDOX2	SJATRT096759_X4	PDOX	unpublished_PDOX	Not Available	ATRT SHH	ATRT SHH	Passage 1	TRUE	TRUE	FALSE	TRUE	FALSE
SJEPD030399_Germline	SJEPD030399_G1	Germline	matching_germline	EPN PFA	--	--		FALSE	FALSE	TRUE	TRUE	FALSE
SJEPD030399_PDOX	SJEPD030399_X1	PDOX	unpublished_PDOX	EPN PFA	EPN PFA-2	EPN PFA2	Passage 2	TRUE	TRUE	FALSE	TRUE	FALSE
SJEPD030399_Source	SJEPD030399_D1	Source	matching_source_tumor	EPN PFA	EPN PFA	--		FALSE	FALSE	TRUE	FALSE	FALSE
SJEPD030791_Germline	SJEPD030791_G1	Germline	matching_germline	Not Performed	--	--		FALSE	FALSE	TRUE	TRUE	FALSE
SJEPD030791_PDOX	SJEPD030791_X1	PDOX	unpublished_PDOX	Not Performed	EPN ZFTA fusion-e	EPN ZFTA fusion-e	Passage 1	TRUE	TRUE	TRUE	TRUE	FALSE
SJEPD030791_Source	SJEPD030791_D1	Source	matching_source_tumor	Not Performed	Not Performed	--		FALSE	FALSE	TRUE	TRUE	FALSE
SJEPD030795_Germline	SJEPD030795_G1	Germline	matching_germline	Not Performed	--	--		FALSE	FALSE	TRUE	TRUE	FALSE
SJEPD030795_PDOX	SJEPD030795_X2	PDOX	unpublished_PDOX	Not Performed	EPN PFA-1	EPN PFA1	Passage 2	TRUE	TRUE	TRUE	TRUE	FALSE
SJEPD030795_Source	SJEPD030795_D2	Source	matching_source_tumor	Not Performed	Not Performed	--		FALSE	TRUE	TRUE	TRUE	FALSE
SJEPD031102_Germline	SJEPD031102_G1	Germline	matching_germline	Not Performed	--	--		FALSE	FALSE	TRUE	TRUE	FALSE
SJEPD031102_PDOX	SJEPD031102_X1	PDOX	unpublished_PDOX	Not Performed	EPN ZFTA fusion-d	EPN ZFTA fusion d	Passage 2	TRUE	TRUE	TRUE	TRUE	FALSE
SJEPD031102_Source	SJEPD031102_D1	Source	matching_source_tumor	Not Performed	Not Performed	--		FALSE	FALSE	TRUE	FALSE	FALSE
SJEPD031150_Germline	SJEPD031150_G1	Germline	matching_germline	Not Performed	--	--		FALSE	FALSE	TRUE	FALSE	FALSE
SJEPD031150_PDOX	SJEPD031150_X1	PDOX	unpublished_PDOX	Not Performed	EPN ZFTA fusion-a	EPN ZFTA fusion-a	Passage 1	TRUE	TRUE	TRUE	TRUE	FALSE
SJEPD031150_Source	SJEPD031150_D1	Source	matching_source_tumor	Not Performed	Not Performed	--		FALSE	FALSE	TRUE	FALSE	FALSE
SJEPD031786_Germline	SJEPD031786_G1	Germline	matching_germline	Not Performed	--	--		FALSE	FALSE	TRUE	TRUE	FALSE
SJEPD031786_PDOX	SJEPD031786_X1	PDOX	unpublished_PDOX	Not Performed	EPN PFA-1	EPN PFA1	Passage 1	TRUE	TRUE	TRUE	TRUE	FALSE
SJEPD031786_Source	SJEPD031786_D1	Source	matching_source_tumor	Not Performed	Not Performed	--		FALSE	FALSE	TRUE	FALSE	FALSE
SJEPD032263_Germline	SJEPD032263_G1	Germline	matching_germline	EPN PFA	--	--		FALSE	FALSE	TRUE	TRUE	FALSE
SJEPD032263_PDOX	SJEPD032263_X1	PDOX	unpublished_PDOX	EPN PFA	EPN PFA-1	EPN PFA1	Passage 1	TRUE	TRUE	TRUE	TRUE	FALSE
SJEPD032263_Source	SJEPD032263_D1	Source	matching_source_tumor	EPN PFA	EPN PFA	--		FALSE	FALSE	TRUE	FALSE	FALSE
SJEPD055862_PDOX	SJEPD055862_X1	PDOX	unpublished_PDOX	EPN PFA	EPN PFA-1	EPN-PFA1	Passage 1	TRUE	TRUE	TRUE	TRUE	FALSE
SJETMR031447_Germline	SJBT031447_G1	Germline	matching_germline	ETMR C19MC	--	--		FALSE	FALSE	TRUE	TRUE	FALSE
SJETMR031447_PDOX	SJCNS031447_X1	PDOX	unpublished_PDOX	ETMR C19MC	ETMR C19MC	ETMR C19MC	Passage 2	TRUE	TRUE	TRUE	TRUE	FALSE
SJETMR031447_Source	SJBT031447_D1	Source	matching_source_tumor	ETMR C19MC	ETMR C19MC	--		FALSE	FALSE	TRUE	TRUE	FALSE
SJETMR031447_TO	SJCNS031447_O1	TO	unpublished_TO	ETMR C19MC	ETMR C19MC	ETMR C19MC		TRUE	TRUE	FALSE	TRUE	FALSE
SJETMR085464_PDOX	SJPNET085464_X1	PDOX	unpublished_PDOX	ETMR C19MC	ETMR C19MC	ETMR C19MC	Passage 1	TRUE	TRUE	FALSE	TRUE	FALSE
SJMB016874_Germline	SJMB016874_G1	Germline	matching_germline	MB_SHH_CHL_AD	--	--		FALSE	FALSE	TRUE	FALSE	FALSE
SJMB016874_PDOX	SJMB016874_X19	PDOX	previously_published_PDOX	MB_SHH_CHL_AD	MB SHH-3	MB SHH	Passage 1	TRUE	TRUE	TRUE	TRUE	TRUE
SJMB016874_Source	SJMB016874_D1	Source	matching_source_tumor	MB_SHH_CHL_AD	MB_SHH_CHL_AD	--		FALSE	FALSE	TRUE	FALSE	FALSE
SJMB016874_TO	SJMB016874_C1	TO	unpublished_TO	MB_SHH_CHL_AD	MB SHH-3	MB SHH		TRUE	TRUE	TRUE	TRUE	TRUE
SJMB016874_TOX	SJMB016874_X60	TOX	unpublished_TOX	MB_SHH_CHL_AD	MB SHH-3	MB SHH		TRUE	TRUE	TRUE	TRUE	TRUE
SJMB016876_Germline	SJMB016876_G1	Germline	matching_germline	MB_SHH_CHL_AD	--	--		FALSE	FALSE	TRUE	FALSE	FALSE
SJMB016876_PDOX	SJMB016876_X2	PDOX	previously_published_PDOX	MB_SHH_CHL_AD	MB SHH-3	NoMatch	Passage 4	TRUE	TRUE	TRUE	TRUE	TRUE
SJMB016876_Source	SJMB016876_D2	Source	matching_source_tumor	MB_SHH_CHL_AD	MB_SHH_CHL_AD	--		FALSE	FALSE	TRUE	FALSE	FALSE
SJMB016876_TO	SJMB016876_C1	TO	unpublished_TO	MB_SHH_CHL_AD	MB SHH-3	Not Determined		TRUE	TRUE	FALSE	TRUE	TRUE
SJMB016876_TOX	SJMB016876_X7	TOX	unpublished_TOX	MB_SHH_CHL_AD	MB SHH-3	Not Determined		TRUE	TRUE	FALSE	TRUE	TRUE
SJMB016876_TOX	SJMB016876_X9	TOX	unpublished_TOX	MB_SHH_CHL_AD	MB SHH-3	Not Determined		TRUE	TRUE	FALSE	TRUE	FALSE
SJMB016880_PDOX	SJMB016880_X10	PDOX	previously_published_PDOX	MB G3	MB G3-II	MB G3	Passage 1	TRUE	TRUE	TRUE	TRUE	TRUE
SJMB016880_TO	SJMB016880_C3	TO	unpublished_TO	MB G3	MB G3-II	MB G3		TRUE	TRUE	TRUE	TRUE	TRUE
SJMB016880_TOX	SJMB016880_X55	TOX	unpublished_TOX	MB G3	MB G3-II	MB G3-II		TRUE	TRUE	FALSE	TRUE	TRUE
SJMB030315_Germline	SJMB030315_G1	Germline	matching_germline	MB G3	--	--		FALSE	FALSE	TRUE	TRUE	FALSE
SJMB030315_PDOX	SJMB049291_X2	PDOX	previously_published_PDOX	MB G3	MB G3-II	MB G3-II	Passage 1	TRUE	TRUE	TRUE	TRUE	TRUE
SJMB030315_Source	SJMB030315_D1	Source	matching_source_tumor	MB G3	MB G3	--		FALSE	TRUE	TRUE	TRUE	FALSE
SJMB030315_TO	SJMB030315_C1	TO	unpublished_TO	MB G3	MB G3-II	MB G3-II		TRUE	TRUE	FALSE	TRUE	TRUE
SJMB030315_TOX	SJMB030315_X4	TOX	unpublished_TOX	MB G3	MB G3-II	MB G3-II		TRUE	FALSE	FALSE	TRUE	TRUE
SJMB030315_TOX	SJMB030315_X5	TOX	unpublished_TOX	MB G3	MB G3-II	MB G3-II		FALSE	TRUE	FALSE	FALSE	FALSE
SJMB030748_Germline	SJMB030748_G1	Germline	matching_germline	Not Performed	--	--		FALSE	FALSE	TRUE	TRUE	FALSE
SJMB030748_PDOX	SJEPD068309_X1	PDOX	unpublished_PDOX	Not Performed	MB WNT	MB WNT	Passage 1	TRUE	TRUE	TRUE	TRUE	FALSE
SJMB030748_Source	SJMB030748_D1	Source	matching_source_tumor	Not Performed	Not Performed	--		FALSE	TRUE	TRUE	TRUE	FALSE
SJMB031023_Source	SJMB031023_D1	Source	matching_source_tumor	Medullomyoblastoma (MMB)	Medullomyoblastoma (MMB)	--		FALSE	FALSE	FALSE	FALSE	FALSE
SJMB031418_Germline	SJMB031418_G1	Germline	matching_germline	MB SHH 2	--	--		FALSE	FALSE	TRUE	TRUE	FALSE
SJMB031418_PDOX1	SJMB031418_X1	PDOX	unpublished_PDOX	MB SHH 2	MB SHH-1	MB SHH-1	Passage 1	TRUE	TRUE	TRUE	TRUE	FALSE
SJMB031418_PDOX2	SJMB031418_X2	PDOX	unpublished_PDOX	MB SHH 2	MB SHH-1	MB SHH-1	Passage 1	TRUE	TRUE	TRUE	TRUE	FALSE
SJMB031418_PDOX3	SJMB031418_X3	PDOX	unpublished_PDOX	MB SHH 2	MB SHH-1	MB SHH-1	Passage 1	TRUE	TRUE	TRUE	TRUE	FALSE
SJMB031418_Source	SJMB031418_D1	Source	matching_source_tumor	MB SHH 2	MB SHH 2	--		FALSE	TRUE	TRUE	TRUE	FALSE
SJMB031418_Source	SJMB031418_D2	Source	matching_source_tumor	MB SHH 2	MB SHH 2	--		FALSE	TRUE	TRUE	TRUE	FALSE
SJMB031418_Source	SJMB031418_D3	Source	matching_source_tumor	MB SHH 2	MB SHH 2	--		FALSE	TRUE	TRUE	TRUE	FALSE
SJMB031476_Germline	SJMB031476_G1	Germline	matching_germline	MB SHH 1	--	--		FALSE	FALSE	TRUE	TRUE	FALSE
SJMB031476_PDOX	SJMB031476_X1	PDOX	unpublished_PDOX	MB SHH 1	MB SHH-1	MB SHH-1	Passage 1	TRUE	TRUE	TRUE	TRUE	FALSE
SJMB031476_Source	SJMB031476_D1	Source	matching_source_tumor	MB SHH 1	MB SHH 1	--		FALSE	TRUE	TRUE	FALSE	FALSE
SJMB031645_Germline	SJMB031645_G1	Germline	matching_germline	MB SHH 3	--	--		FALSE	FALSE	TRUE	TRUE	FALSE
SJMB031645_PDOX	SJMB031645_X1	PDOX	unpublished_PDOX	MB SHH 3	MB SHH-3	MB SHH	Passage 2	TRUE	TRUE	TRUE	TRUE	FALSE
SJMB031645_Source	SJMB031645_D1	Source	matching_source_tumor	MB SHH 3	MB SHH 3	--		FALSE	TRUE	TRUE	TRUE	FALSE
SJMB031757_Germline	SJMB031757_G1	Germline	matching_germline	MB G4-VI	--	--		FALSE	FALSE	TRUE	TRUE	FALSE
SJMB031757_PDOX	SJMB072366_X1	PDOX	unpublished_PDOX	MB G4-VI	MB G4-VIII	MB G4-VIII	Passage 1	TRUE	TRUE	TRUE	TRUE	FALSE
SJMB031757_Source	SJMB031757_D1	Source	matching_source_tumor	MB G4-VI	MB G4-VI	--		FALSE	TRUE	TRUE	TRUE	FALSE
SJMB031813_Germline	SJMB031813_G1	Germline	matching_germline	MB SHH 3	--	--		FALSE	FALSE	TRUE	TRUE	FALSE
SJMB031813_PDOX	SJMB068310_X1	PDOX	unpublished_PDOX	MB SHH 3	MB SHH-3	MB SHH	Passage 1	TRUE	TRUE	TRUE	TRUE	FALSE
SJMB031813_Source	SJMB031813_D1	Source	matching_source_tumor	MB SHH 3	MB SHH 3	--		FALSE	TRUE	TRUE	TRUE	FALSE
SJMB031857_Germline	SJMB031857_G1	Germline	matching_germline	MB G4-VIII	--	--		FALSE	FALSE	TRUE	TRUE	FALSE
SJMB031857_PDOX	SJMB031857_X1	PDOX	unpublished_PDOX	MB G4-VIII	MB G4-VIII	MB G4-VIII	Passage 1	TRUE	TRUE	TRUE	TRUE	FALSE
SJMB031857_Source	SJMB031857_D1	Source	matching_source_tumor	MB G4-VIII	MB G4-VIII	--		FALSE	TRUE	TRUE	TRUE	FALSE
SJMB032268_PDOX1	SJMB032268_X1	PDOX	unpublished_PDOX	MB G3-IV	MB G3-IV	MB G3-IV	Passage 1	TRUE	TRUE	TRUE	TRUE	FALSE
SJMB032268_PDOX2	SJMB032268_X2	PDOX	unpublished_PDOX	MB G3-IV	MB G3-IV	MB G3-IV	Passage 2	TRUE	TRUE	TRUE	TRUE	FALSE
SJMB032334_Germline	SJMB032334_G1	Germline	matching_germline	MB SHH-1	--	--		FALSE	FALSE	TRUE	TRUE	FALSE
SJMB032334_PDOX	SJMB032334_X1	PDOX	unpublished_PDOX	MB SHH-1	MB SHH-1	MB SHH-1	Passage 2	TRUE	TRUE	FALSE	TRUE	FALSE
SJMB032334_Source	SJMB032334_D1	Source	matching_source_tumor	MB SHH-1	MB SHH-1	--		FALSE	FALSE	TRUE	FALSE	FALSE
SJMB032425_Germline	SJMB032425_G1	Germline	matching_germline	MB G4-VIII	--	--		FALSE	FALSE	TRUE	TRUE	FALSE
SJMB032425_PDOX	SJMB076904_X1	PDOX	unpublished_PDOX	MB G4-VIII	MB G3-II	MB G3-II	NA	TRUE	TRUE	TRUE	TRUE	TRUE
SJMB032425_Source	SJMB032425_D1	Source	matching_source_tumor	MB G4-VIII	MB G4-VIII	--		FALSE	TRUE	TRUE	TRUE	FALSE
SJMB032425_TO	SJMB076904_C1	TO	unpublished_TO	MB G4-VIII	MB G3-II	MB G3		TRUE	TRUE	FALSE	TRUE	TRUE
SJMB032425_TOX	SJMB076904_X4	TOX	unpublished_TOX	MB G4-VIII	MB G3-II	MB G3-II		TRUE	TRUE	FALSE	TRUE	TRUE
SJMB032603_Germline	SJMB032603_G1	Germline	matching_germline	MB SHH 4	--	--		FALSE	FALSE	TRUE	TRUE	FALSE
SJMB032603_PDOX1	SJMB075702_X1	PDOX	unpublished_PDOX	MB SHH 4	MB SHH-4	MB SHH	Passage 1	TRUE	TRUE	TRUE	TRUE	FALSE
SJMB032603_PDOX2	SJMB032603_X1	PDOX	unpublished_PDOX	MB SHH 4	MB SHH-4	MB SHH	Passage 1	TRUE	TRUE	FALSE	TRUE	FALSE
SJMB032603_Source	SJMB032603_D1	Source	matching_source_tumor	MB SHH 4	MB SHH 4	--		FALSE	TRUE	TRUE	TRUE	FALSE
SJMB033373_Germline	SJMB033373_G1	Germline	matching_germline	MB G3-II	--	--		FALSE	FALSE	TRUE	TRUE	FALSE
SJMB033373_PDOX	SJMB033373_X1	PDOX	unpublished_PDOX	MB G3-II	MB G3-II	MB G3-II	Passage 2	TRUE	TRUE	FALSE	TRUE	FALSE
SJMB033373_Source	SJMB033373_D1	Source	matching_source_tumor	MB G3-II	MB G3-II	--		FALSE	TRUE	TRUE	TRUE	FALSE
SJMB033373_TO	SJMB033373_C1	TO	unpublished_TO	MB G3-II	MB G3-II	MB G3-II		TRUE	TRUE	FALSE	TRUE	FALSE
SJMB033373_TOX	SJCNS033373_P1	TOX	unpublished_TOX	MB G3-II	Not Determined	Not Determined		TRUE	TRUE	FALSE	TRUE	FALSE
SJMB033384_Germline	SJBT033384_G1	Germline	matching_germline	MB SHH 2	--	--		FALSE	FALSE	TRUE	TRUE	FALSE
SJMB033384_PDOX	SJMB033384_X1	PDOX	unpublished_PDOX	MB SHH 2	MB SHH-2	MB SHH	Passage 1	TRUE	TRUE	FALSE	TRUE	FALSE
SJMB033384_Source	SJBT033384_D1	Source	matching_source_tumor	MB SHH 2	MB SHH 2	--		FALSE	FALSE	TRUE	TRUE	FALSE
SJMB034878_PDOX	SJMB034878_X2	PDOX	unpublished_PDOX	MB G3-I	MB G3-I	MB G3/4	Passage 1	TRUE	FALSE	FALSE	TRUE	FALSE
SJMB034878_PDOX	SJMB034878_X1	PDOX	unpublished_PDOX	MB G3-I	MB G3-I	MB G3/4	Passage 1	TRUE	TRUE	FALSE	FALSE	FALSE
SJMB034878_Source	SJMB034878_D1	Source	matching_source_tumor	MB G3-I	MB G3-I	--		FALSE	FALSE	TRUE	FALSE	FALSE
SJMB036222_PDOX	SJMB036222_X1	PDOX	unpublished_PDOX	MB SHH 3	MB SHH-3	MB SHH	Passage 1	TRUE	TRUE	FALSE	TRUE	FALSE
SJMB036222_TO	SJMB036222_O1	TO	unpublished_TO	MB SHH 3	MB SHH-3	Not Determined		TRUE	TRUE	FALSE	TRUE	FALSE
SJMB073562_PDOX	SJMB073562_X1	PDOX	unpublished_PDOX	MB G3-II	MB G3-II	MB G3-II	Passage 1	TRUE	TRUE	TRUE	TRUE	FALSE
SJMB075701_PDOX	SJMB075701_X1	PDOX	unpublished_PDOX	Not Performed	MB WNT	MB WNT	Passage 1	TRUE	TRUE	TRUE	TRUE	FALSE
SJMB080134_PDOX	SJMB080134_X1	PDOX	unpublished_PDOX	MB WNT	MB WNT	MB WNT	Passage 1	TRUE	TRUE	FALSE	TRUE	FALSE
SJMB093837_PDOX	SJMB093837_X1	PDOX	unpublished_PDOX	MB SHH 4	MB SHH-4	MB SHH-4	Passage 1	TRUE	TRUE	FALSE	TRUE	FALSE
SJMMB031023_PDOX	SJMB031023_X1	PDOX	unpublished_PDOX	Medullomyoblastoma (MMB)	Medullomyoblastoma (MMB)	Medullomyoblastoma (MMB)	Passage 2	TRUE	TRUE	TRUE	TRUE	FALSE
SJSAR032239_Germline	SJBT032239_G1	Germline	matching_germline	CIC Rearranged Sarcoma	--	--		FALSE	FALSE	TRUE	TRUE	FALSE
SJSAR032239_PDOX	SJEWS032239_X1	PDOX	unpublished_PDOX	CIC Rearranged Sarcoma	Sarcoma CIC	Sarcoma CIC	Passage 2	TRUE	TRUE	TRUE	TRUE	FALSE
SJSAR032239_Source	SJBT032239_D1	Source	matching_source_tumor	CIC Rearranged Sarcoma	CIC Rearranged Sarcoma	--		FALSE	FALSE	FALSE	FALSE	FALSE
