# Supplementary material for: Patient-derived pediatric brain tumor orthotopic xenografts and tumor organoids faithfully recapitulate primary tumors
Source: Sci Adv. 2026 Apr 15;12(16):eaea4966. doi: 10.1126/sciadv.aea4966 (PMC13235006; doi:10.1126/sciadv.aea4966)
Supplement: Supplementary file 2 — Tables S1 to S4, S6 to S8 [file sciadv.aea4966_tables_s1_to_s4_s6_to_s8.zip › aea4966_table_st7.xlsx]

## Sheet: Sheet1
IMMUNOHISTOCHEMISTRY QUANTIFICATION
Model	%Ki67+ tumor cells	CD3 cells per sq mm	%IBA1 area positive	CD34: vessel length (um) per sq mm tumor
SJATRT041800 PDOX	0.227087	20.6717	0.0934	1685.76
SJATRT041800 TOX	0.103083	9.33533	0.04378	1554.64
SJMB016874 PDOX	0.0693365	0.150463	0.05736	821.563
SJMB016874 TOX	0.19046	47.8524	0.11763	1620.52
SJMB016880 PDOX	0.0366025	41.9201	0.04665	918.991
SJMB016880 TOX	0.157605	25.831	0.05061	1479.3
SJMB030315 PDOX	0.0771577	123.019	0.06333	887.228
SJMB030315 TOX	0.0671523	77.1973	0.07419	625.825
Mann-Whitney p-Value	0.6857	0.8857	>0.9999	0.8857
SJATRT041800									SJMB016874									SJMB016880									SJMB030315
DAPI Count	Ki67 Count	% Ki67+		DAPI Count	SOX2 Count	% SOX2+			DAPI Count	Ki67 Count	% Ki67+		DAPI Count	SOX2 Count	% SOX2+			DAPI Count	Ki67 Count	% Ki67+		DAPI Count	TUBB3 Count	% TUBB3+			DAPI Count	Ki67 Count	% Ki67+		DAPI Count	TUBB3 Count	% TUBB3+
654	55	8.40979		621	605	97.4235			118	23	19.4915		337	330	97.9228			27	7	25.9259		53	9	16.9811			96	31	32.2917		82	36	43.9024
599	73	12.187		659	653	99.0895			373	133	35.6568		312	310	99.359			34	24	70.5882		37	7	18.9189			60	16	26.6667		41	37	90.2439
606	76	12.5413		719	673	93.6022			97	15	15.4639		321	321	100			57	27	47.3684		75	13	17.3333			45	5	11.1111		49	15	30.6122
602	59	9.80066		710	638	89.8592			129	11	8.52713		292	288	98.6301			75	16	21.3333		64	8	12.5			70	17	24.2857		30	5	16.6667
352	64	18.1818		531	484	91.1488			152	26	17.1053		78	78	100			78	44	56.4103		87	8	9.1954			18	6	33.3333		42	28	66.6667
394	79	20.0508		526	461	87.6426			325	99	30.4615		95	95	100			175	43	24.5714		95	18	18.9474			16	10	62.5		52	52	100
599	72	12.02		472	408	86.4407			135	15	11.1111		45	45	100			152	44	28.9474		81	4	4.93827			16	10	62.5		27	20	74.0741
600	79	13.1667		465	430	92.4731			226	62	27.4336		59	58	98.3051			342	53	15.4971		67	7	10.4478			28	15	53.5714		50	50	100
560	50	8.92857		677	640	94.5347			120	32	26.6667		487	487	100			239	58	24.2678		16	1	6.25			3	1	33.3333		45	35	77.7778
597	66	11.0553		680	592	87.0588			136	23	16.9118		350	346	98.8571			430	88	20.4651		36	2	5.55556			46	24	52.1739		61	49	80.3279
397	36	9.06801		666	608	91.2913			137	28	20.438		573	573	100			129	95	73.6434		8	2	25			51	11	21.5686		69	69	100
466	38	8.15451		631	515	81.6165			167	37	22.1557		489	489	100			258	19	7.36434		54	4	7.40741			40	10	25		100	75	75
556	58	10.4317		539	468	86.8275			153	18	11.7647		474	460	97.0464			110	19	17.2727		114	9	7.89474			142	49	34.507		72	72	100
578	47	8.13149		517	454	87.8143			94	13	13.8298		517	517	100			16	13	81.25		28	1	3.57143			141	42	29.7872		41	38	92.6829
622	56	9.00322		496	418	84.2742			174	53	30.4598		467	461	98.7152			111	5	4.5045		28	3	10.7143			59	27	45.7627		93	71	76.3441
674	69	10.2374		538	475	88.29			98	20	20.4082		400	399	99.75			21	16	76.1905		44	3	6.81818			56	8	14.2857		35	29	82.8571
