# Supplementary material for: Patient-derived pediatric brain tumor orthotopic xenografts and tumor organoids faithfully recapitulate primary tumors
Source: Sci Adv. 2026 Apr 15;12(16):eaea4966. doi: 10.1126/sciadv.aea4966 (PMC13235006; doi:10.1126/sciadv.aea4966)
Supplement: Supplementary file 2 — Tables S1 to S4, S6 to S8 [file sciadv.aea4966_tables_s1_to_s4_s6_to_s8.zip › aea4966_table_st8.xlsx]

## Sheet: Sheet1
Supplementary Table ST7
Class/Target	Compound Name	SJMB030315_PDOX_rep1	SJMB030315_PDOX_rep2	SJMB030315_PDOX_rep3	SJMB030315_TO_rep1	SJMB030315_TO_rep2	SJMB030315_TO_rep3	Welch's t-test discovery	Welch's t-test p value	Welch's t-test t ratio	Welch's t-test degrees of freedom	Welch's t-test q value	SJMB016874_PDOX_rep1	SJMB016874_PDOX_rep2	SJMB016874_PDOX_rep3	SJMB016874_TO_rep1	SJMB016874_TO_rep2	SJMB016874_TO_rep3	Welch's t-test discovery	Welch's t-test p value	Welch's t-test t ratio	Welch's t-test degrees of freedom	Welch's t-test q value
Alkylating agent	4-HP-CYP	10	10	10	0.7019	1.50362	3.0068	No	0.006619	12.23	2	0.028968	10	10	10	10	10	10
CDK4/6 inhibitor	abemaciclib	0.3682	N/A	0.1454	0.4	1.97298	10	No	0.322912	1.3	2.006	0.415478	0.8362	1.7602	0.4479	0.123457	0.09	0.1	No	0.482426	0.8549	2.007	0.38644
Bcl2/Bax-Bak inhibitor	ABT-199/venetoclax	10	10	10	0.7216	0.6	1.30841	Yes	0.000574	41.72	2	0.006282	10	10	10	5.9484	6.0064	7	No	0.008483	10.79	2	0.018768
Aurora A and B kinase inhibitor	alisertib	0.0255	0.0316	0.0352	0.00825101	0.0149977	0.0114312	No	0.007127	5.589	3.548	0.02922	0.0463	0.0339	0.0282	0.05	0.0411523	0.0924	No	0.249729	1.501	2.451	0.252226
Aurora A and B inhibitors	AMG-900	0.0017	0.0016	0.0017	0.000988493	0.0015	0.000497384	No	0.14445	2.304	2.053	0.252914	0.0014	0.0015	0.0013	0.000508	0.000508053	0.0005081	No	0.004164	15.45	2	0.01209
kinesin spindle protein inhibitor	ARRY-520 /filanesib	0.0029	0.0022	0.0023	0.00142698	0.00137235	0.00137129	No	0.038016	4.907	2.028	0.092434	0.0007	0.0005	0.0007	0.007	0.0057	0.0047	No	0.015463	7.721	2.04	0.028737
Src, Abl	AZD-0530/saracatinib	10	10	10	2.27	4.01987	8.33333	No	0.104543	2.845	2	0.196093	10	10	10	10	10	10
Aurora B kinase inhibitor	barasertib	0.475	6.0264	0.2414	1.14465	3.21068	5	No	0.716189	0.3969	3.239	0.703738	0.3379	0.1966	0.3053	10	10	10	No	0.026152	6.042	2.005	0.041897
PLK1 inhibitor	BI-2536	0.0078	0.007	0.0088	0.0140581	0.0262615	0.0273	No	0.072579	3.426	2.06	0.158826	0.0028	0.0027	0.0026	0.0082	0.007	0.006	No	0.019855	6.838	2.033	0.03548
PLK1 inhibitor	BI-6727/volasertib	0.0207	0.0216	0.0148	0.0733752	0.111358	0.0763681	No	0.027653	5.494	2.122	0.078932	0.0079	0.007	0.0087	0.0199	0.025	0.0126928	No	0.083921	3.144	2.076	0.114676
HSP90 inhibitor	BIIB021	0.2584	0.1535	0.093	0.132413	0.339648	0.120418	No	0.753573	0.3394	3.521	0.72753	0.1758	0.0932	0.0943	0.3429	0.2723	0.162262	No	0.101873	2.33	3.009	0.131473
proteasome inhibitor	bortezomib	0.0071	0.0061	0.0051	0.003	0.004	0.00381039	No	0.030775	3.819	3.045	0.080477	0.008	0.0083	0.0094	0.0041	0.00457247	0.0034	Yes	0.001386	8.334	3.817	0.004599
Abl/Src	bosutinib	2.7441	3.0773	2.3102	1.62126	2.98072	8.33333	No	0.516834	0.777	2.047	0.538574	4.3105	5.3588	5.6062	10	10	9	Yes	0.001041	8.823	3.883	0.004599
PDGFR/VEGFR	brivanib	3.6609	4.2077	1.6103	10	10	8.6808	No	0.005045	7.075	3.129	0.023659	10	10	10	10	10	10
PI3K inhibitor	buparlisib	0.516	0.6676	0.3404	0.3	0.321501	0.5575	No	0.412105	0.9166	3.928	0.462449	0.6721	0.5643	0.5722	0.6	0.479	0.701	No	0.048147	3.814	2.348	0.069904
Microtubule inhibitor	cabazitaxel	0.0015	0.0039	0.0047	0.0003	0.0003	0.000183903	No	0.083729	3.227	2.006	0.171418	0.0269	0.0222	0.0039	0.00411523	0.00411523	0.002	No	0.178028	2.022	2.04	0.196933
VEGFR, RET, cMET	cabozantinib	2.9375	2.7984	3.992	8	10	10	No	0.003429	7.953	3.16	0.018761	10	10	10	10	10	10
PLK4 inhibitor	CFI-400945	0.0033	0.0036	0.0074	0.008	0.0077	0.0075	No	0.151975	2.235	2.048	0.252914	0.0064	0.0054	0.0042	0.02	0.0091	0.02	No	0.089306	2.991	2.122	0.118547
ALK, RET	CH5424802/alectinib	0.5511	0.5242	0.5535	0.9	0.998511	5	No	0.323066	1.301	2	0.415478	0.629	0.4288	0.4527	0.95	10	10	No	0.170906	2.096	2.002	0.193666
PRMT5 inhibitor	CMP5	10	10	10	10	10	10						10	10	10	10	10	10
BET inhibitor	CPI-0610/pelabresib	0.0737	0.3503	0.1455	0.85	0.288938	0.7	No	0.111093	2.262	2.922	0.20259	0.2712	0.2536	0.1291	0.7646	0.7999	0.6	No	0.023391	4.503	2.816	0.03915
CK2 inhibitor	CX-9545	10	10	10	10	10	3	No	0.42265	1	2	0.462449	10	10	10	3.33333	4	4	Yes	0.001273	28	2	0.004599
CDK2/9 inhibitor	CYC-065	0.7941	0.7712	0.5488	0.344025	0.476465	0.7917	No	0.351754	1.086	3.239	0.435711	0.5206	0.6165	0.5079	0.37037	0.4917	0.49389	No	0.198022	1.564	3.725	0.20956
PI3Ki/mTOR inhibitor	dactolisib	0.0136	0.0108	0.0181	0.0598201	0.1	0.1034	No	0.031872	5.198	2.092	0.080477	0.0394	0.0539	0.0456	0.0411523	0.0731454	0.0704	No	0.272428	1.38	2.655	0.258379
Abl/Src	dasatinib	1.0102	7.2232	1.2072	0.5	5	10	No	0.588862	0.5909	3.693	0.604044	10	10	10	10	10	10
DNA topoisomerase II inhibitor	doxorubicin	0.0713	0.0572	0.0782	0.00983241	0.00587665	0.0108552	No	0.007566	9.436	2.24	0.02922	0.9298	1.0201	1.0515	0.0868	0.08	0.0521471	Yes	0.001264	26.09	2.057	0.004599
EZH2 inhibitor	EPZ-011989	1.4556	1.6251	1.0651	10	10	10	Yes	0.00037	51.98	2	0.004857	10	10	10	10	10	10
EZH2 inhibitor	EPZ-6438/tazemetostat	1.0775	6.8	1.1946	10	10	10	No	0.066089	3.694	2	0.149612	10	10	10	10	10	10
DNA topoisomerase II inhibitor	etoposide	0.0178	0.0181	0.0404	0.05	0.0296003	0.065	No	0.154099	1.793	3.659	0.252914	10	10	10	0.5535	0.37037	0.4	Yes	3.5e-05	168.4	2	0.000546
D10/R10 synthesis inhibitor	gemcitabine	0.0547	0.044	0.0541	0.007	0.00134187	0.00342936	No	0.001474	12.23	2.862	0.012095	0.0206	0.0213	0.0245	0.0074	0.0055	0.0054	Yes	0.001168	11.74	3.082	0.004599
LRRK2 inhibitor (brain penetrant)	GNE-7915	10	10	10	10	10	10						10	10	10	10	10	10
PRMT5 inhibitor	GSK-3326595/EPZ-015938	1.0058	0.0906	0.1516	10	10	10	Yes	0.000949	32.44	2	0.008899	0.4377	0.2593	0.1588	8.5	5	8.5	No	0.416638	1.014	2.011	0.350648
CK1 Casein kinase 1ε and 1δ inhibitor	IC 261	0.0868	0.0797	0.0772	0.0919	0.177082	0.102881	No	0.250505	1.588	2.046	0.342617	0.32	0.3589	0.2817	0.2265	0.5	0.5	No	0.157825	2.209	2	0.183314
beta-catenin pathway inhibitor	ICG001	10	10	1.0292	7.5	~8.333333333	6.3373	No	0.9113	0.1249	2.15	0.848249	3.539	4.9187	0.774	8	10	8.5	No	0.411208	1.021	2.075	0.350648
mTOR inhibitor	INK-128/sapanisertib	0.0063	0.0066	0.0071	0.008	0.009	0.0281	No	0.329091	1.279	2.005	0.415478	0.0106	0.0185	0.0179	0.0132718	0.0268	0.0323553	No	0.272505	1.365	2.772	0.258379
Smo inhibitor	IPI-926/saridegib	10	10	10	10	10	10						10	10	10	10	10	10
antifungal SMO inhibitor	itraco10zole	0.8051	0.7234	0.9607	10	10	10	Yes	5.8e-05	131.8	2	0.001891	0.6966	0.5897	0.6668	1.2943	0.9	1.01316	Yes	0.00135	25.93	2.037	0.004599
BET inhibitor	JQ1	0.0641	0.1128	0.0668	0.0595314	0.0666667	0.0892	No	0.637549	0.5196	3.161	0.643924	0.0948	0.1346	0.1236	0.0985084	0.074475	0.0469795	No	0.083562	2.329	3.811	0.114676
TGF beta inhibitor	LY2157299/galenisertib	10	10	10	10	10	10						10	10	10	10	10	10
CDK9 inhibitor	LY2857785	0.085	0.0955	0.0899	0.176422	0.3838	0.2881	No	0.084282	3.211	2.01	0.171418	0.1117	0.1137	0.0899	0.210152	0.2461	0.2803	No	0.011919	6.489	2.555	0.024076
Menin inhibitor	MI-2-2	0.2192	0.2437	0.2036	0.75	1.38093	2.09199	No	0.092213	3.057	2.004	0.178053	1.3699	1.7492	0.7413	0.65	0.7	0.6953	Yes	0.001136	29.65	2	0.004599
HDAC inhibitor (isoform selective)	mocetinostat	0.3538	0.4871	0.2231	0.725516	0.687425	0.8	No	0.023584	4.61	2.727	0.073728	0.547	0.5745	0.5674	0.55	0.411077	0.417429	No	0.683709	0.4693	2.066	0.538392
Bcl-xL, Bcl-2 and Bcl-w inhibitor	navitoclax	0.0114	0.0121	10	0.007	0.00473514	0.0065	No	0.421995	1.002	2	0.462449	10	10	10	0.362239	0.394286	0.107844	Yes	8.7e-05	107.2	2	0.000809
Anti-parasitic (nitrofuran compound)	nifurtimox	10	10	10	10	10	10						10	10	10	10	10	10
Bcr-Abl	nilotinib	2.9916	2.515	10	10	10	10	No	0.183945	1.997	2	0.264081	10	10	10	8	10	10	No	0.42265	1	2	0.350648
BET inhibitor	OTX015/birabresib	0.0167	0.0061	0.0185	0.128555	0.059713	0.08903	No	0.053982	3.872	2.15	0.126569	0.0197	0.0648	0.0237	0.0511	0.0422188	0.0526507	No	0.476683	0.8521	2.203	0.38644
Alkylating-like agent	oxaliplatin	3.2443	3.3574	10	0.5	0.247197	0.859629	No	0.153804	2.231	2.025	0.252914	10	10	10	7	8	10	No	0.199359	1.89	2	0.20956
CDK4/6 inhibitor	palbociclib	0.0191	0.0111	0.0176	0.25	0.5	0.0766	No	0.168974	2.112	2.002	0.264081	0.0171	0.0218	0.0185	0.3096	0.123457	0.1	No	0.139197	2.391	2.002	0.170187
mTORC1/2	palomid 529	10	10	10	10	10	10						10	10	10	10	10	10
HDAC inhibitor	panobinostat	0.0087	0.0097	0.0037	0.0446945	0.055	0.0342936	No	0.017601	5.959	2.382	0.060814	0.0073	0.0096	0.008	0.0203658	0.035	0.0166151	No	0.105435	2.778	2.059	0.132392
PI3Ki/mTOR inhibitor	paxalisib	0.1493	0.1434	0.1639	0.1006	0.203686	0.55	No	0.432301	0.9743	2.008	0.465255	0.3718	0.2438	0.2458	0.37037	0.2504	5	No	0.317503	1.211	2.824	0.295024
MEK inhibitor (brain penetrant)	PD-0325901/mirdametinib	10	10	10	10	10	10						10	10	10	10	10	10
Folate pathway inhibitor	pemetrexed	0.0829	0.1298	0.0885	0.5	10	6.8216	No	0.179208	2.032	2	0.264081	0.1007	0.1212	0.1176	10	10	10	Yes	<0.000001	1565	2	1.9e-05
PAK4 inhibitor	PF-03758309	0.0109	0.0169	0.0003	0.00836884	0.0161	0.0205	No	0.406994	0.9356	3.662	0.462449	0.0002	0.0001	0.0001	0.0093861	0.008	0.008	Yes	0.002939	17.98	2.021	0.009103
ALK inhibitor	PF06463922/lorlatinib	10	10	10	3.85758	4.72166	8.33333	No	0.086166	3.182	2	0.171418	10	10	10	8.5	9	8.5	No	0.015268	8	2	0.028737
MEK inhibitor	pimasertib	10	10	10	5.56328	4.79901	5.2771	No	0.002162	21.47	2	0.014193	10	10	10	10	10	10
pan-PI3K/ mTORC1/2	PQR309/bimiralisib	0.6412	0.3735	0.2745	0.5	0.3	0.55	No	0.887538	0.1518	3.573	0.844448	0.8942	0.7987	0.5092	0.6	0.55	0.6886	No	0.028455	5.687	2.034	0.044067
Chk1/2 inhibitor	prexasertib	0.0452	0.0725	0.0665	0.00175858	0.00189177	0.00238993	No	0.018859	7.168	2.002	0.061906	0.0182	0.023	0.0215	0.00457247	0.00457247	0.005	No	0.007129	11.36	2.04	0.016561
Bmi1Inhibitor	PTC-209	1.3576	1.2225	1.3888	0.7	0.661237	0.75	No	0.001805	10.84	2.953	0.013165	1.4822	1.4955	1.3235	1.03155	2.7244	1.7892	No	0.006184	12.26	2.034	0.015605
KDM4C inhibitor	QC6352	0.0225	0.0168	0.0131	0.0173376	0.0138107	0.0085	No	0.320702	1.133	3.985	0.415478	0.0836	0.0955	0.0871	0.00755816	0.0117323	0.0126732	Yes	0.000439	20.2	2.763	0.003402
HDM2 inihibitor	RG7112	0.0775	10	0.2703	0.0711145	0.0768156	0.08	No	0.411369	1.03	2	0.462449	10	10	10	10	10	10
HDM2 inihibitor	RG7388/idasanutlin	0.0457	0.0375	0.0557	0.00838839	0.00690926	0.0075	No	0.017462	7.33	2.027	0.060814	10	10	10	8.5	10	10	No	0.42265	1	2	0.350648
CDK4/6 inhibitor	ribociclib	0.4059	0.1737	0.153	0.9026	1.2781	1.0266	No	0.005033	6.02	3.67	0.023659	0.0808	0.0898	0.0661	0.8	0.7053	0.9159	No	0.006382	11.88	2.051	0.015605
CDK2/9 inhibitor	roscovitine	10	10	10	10	10	10						0.6822	0.6035	0.7136	10	9	9	No	0.364366	1.028	3.831	0.33193
MCL inhibitor	S63845	10	0.015	0.0439	0.412864	0.3929	7.8706	No	0.917376	0.111	3.707	0.848249	0.5624	0.4584	0.5377	0.8	10	10	No	0.264176	1.312	3.752	0.258379
Chk1 inhibitor	SCH-900776	0.3352	0.6031	0.5141	0.20637	0.249574	0.5762	No	0.38345	0.9947	3.508	0.462449	0.1892	0.2611	0.2084	0.45	0.4693	0.4	Yes	5e-06	455	2	0.000112
MEK inhibitor (brain penetrant)	selumetinib	10	10	10	10	10	10						10	10	10	10	10	10
mTOR inhibitor	sirolimus	10	10	10	5.5	0.4208	10	No	0.231955	1.696	2	0.323996	10	10	10	10	10	10
DNA topoisomerase I inhibitor	SN-38	0.0004	0.0003	0.0004	0.000262079	<0.000423377	0.000423377	No	0.965497	0.04658	3.34	0.880345	N/A	N/A	N/A	0.007	0.005	0.00406585
Smoothened (SMO) inhibitor	sonidegib	10	10	10	10	10	10						10	10	10	10	10	10
PLK1-3	TAK-960	0.021	0.0193	0.0189	0.1	0.149216	0.102881	No	0.025497	6.117	2.007	0.076084	0.0147	0.0134	0.0148	0.03	0.03	0.0156408	No	0.149024	2.27	2.035	0.177529
PARP inhibitor	talazoparib	0.0123	0.0154	0.017	0.0559429	0.00251932	0.0075	No	0.718209	0.4146	2.026	0.703738	0.1989	unclear	0.1806	0.5925	0.37037	0.3779	No	0.011792	8.539	2.087	0.024076
CK2 inhibitor : tool compound	TBB	10	10	10	10	10	10						10	10	10	10	10	10
Alkylating/Methylating agent	temozolomide	10	10	10	10	10	10						10	10	10	10	10	10
mTOR inhibitor	temsirolimus	0.0736	0.0954	0.0472	5.09098	0.7124	2.11459	No	0.185038	1.989	2	0.264081	0.1509	0.1293	0.1069	10	5	0.5963	No	0.202974	1.866	2	0.20956
CDK7 inhibitor	THZ1	0.0027	0.0043	0.0057	0.007	0.003616	0.00533584	No	0.453817	0.83	3.944	0.480533	0.0193	0.0186	0.0194	0.035	0.0121917	0.00930261	No	0.976647	0.03303	2.004	0.75625
COMT inhibitor	tolcapone	0.1913	0.193	0.1955	10	10	10	Yes	<0.000001	8040	2	1e-06	1.1234	0.9837	1.8019	10	10	10	No	0.395306	0.9899	2.995	0.350648
DNA topoisomerase I inhibitor	topotecan	0.1673	0.1392	0.168	0.00276444	0.00211495	0.0065	No	0.003214	16.11	2.083	0.018761	1.1739	0.6397	1.198	0.0411523	0.035	0.05	No	0.038331	4.929	2.012	0.057447
mTOR inhibitor	torin 1	0.0075	0.0058	0.0095	0.05	0.03	0.05	No	0.030418	5.292	2.103	0.080477	0.0288	0.0395	0.0331	0.08	0.06	0.06	No	0.023595	4.468	2.83	0.03915
MEK1/2 inhibitor	trametinib	10	10	10	10	10	10						10	10	10	10	10	10
Differentiating agent	tretinon	10	10	10	10	10	10						10	10	10	10	10	10
PARP1 and PARP2 inhibitor	veliparib	10	10	10	8.33333	~8.333333333	10	No	0.183503	2	2	0.264081	10	10	10	10	10	10
HSP70/90 dual inhibitor	VER-155008	2.0834	1.9539	2.1747	4.5	4.17845	10	No	0.158704	2.198	2.005	0.254121	4.821	3.3992	3.9313	4.5	4.5	4	Yes	0.000575	10.55	3.823	0.003819
Microtubule inhibitor	vinblastine	0.018	0.017	0.0184	0.000128752	0.00042426	0.000617379	Yes	0.000164	39.58	2.46	0.002689	0.0498	0.057	0.0635	0.0035	0.00411523	0.004	No	0.005463	13.35	2.009	0.014931
Microtubule inhibitor	vincristine	0.0099	0.0099	0.0102	0.000981576	0.000174762	0.000381039	Yes	0.000115	36.23	2.664	0.002525	0.0189	0.0184	0.0192	0.000823054	0.00070656	0.000883262	Yes	8.6e-05	75.43	2.197	0.000809
Smoothened (SMO) inhibitor	vismodegib	10	10	10	10	10	10						10	10	10	10	10	10
beta-catenin pathway inhibitor	XAV939	10	10	10	10	9.2241	10	No	0.42265	1	2	0.462449	10	10	10	10	10	10
